# Supplementary material for: Reagentless Glucose Biosensor Based on Combination of Platinum Nanostructures and Polypyrrole Layer
Source: Biosensors (Basel). 2024 Mar 4;14(3):134. doi: 10.3390/bios14030134 (PMC10968463; doi:10.3390/bios14030134)
Supplement: Supplementary file 1 [file biosensors-14-00134-s001.zip]

Archive with 1 entries (1 files):
- biosensors-2864441-supplementary.pdf
